# Supplementary material for: Pathogen screening of Zambian ticks: new insights on the occurrence of tick-borne pathogens in the country
Source: Parasit Vectors. 2026 Apr 10;19:156. doi: 10.1186/s13071-026-07353-w (PMC13077834; doi:10.1186/s13071-026-07353-w)
Supplement: Supplementary file 1 — Supplementary Material 1. Table 1 [file 13071_2026_7353_MOESM1_ESM.xlsx]

## Sheet: Tabelle1
Table S1. Accession numbers of sequences all uploaded to the NCBI GenBank BLAST (National Center for Biotechnology Information, Bethesda, MD) within the framework of the study
Accession number	Species	Internal sample number
Anaplasma
PV917553	An. phagocytophylum_like	212
PV917554	An. marginale	235
PV917555	An. marginale	236
PV917556	An. marginale	237
PV917557	An. marginale	244
PV917558	An. bovis	231
Ehrlichia
PV917542	Eh. chaffeensis-like	169
PV917543	Eh. ruminantium	423
PV917544	Eh. ruminantium	425
PV917545	Eh. ruminantium	432
PV917546	Eh. ruminantium	434
PV917547	Eh. ruminantium	438
PV917548	Eh. ruminantium	440
PV917549	Eh. ruminantium	441
PV917550	Eh. ruminantium	448
PV917551	Eh. ruminantium	455
PV917552	Eh. ruminantium	469
Rickettsia
PV874515	Ri. sibirica_like	277
PV874516	Ri. africae	302
PV874517	Ri. africae	426
PV874518	Ri. africae	425
PV874519	Ri. africae	429
PV874520	Ri. africae	433
PV874521	Ri. africae	461
PV874522	Ri. africae	462
PV874523	Ri. africae	468
PV874524	Ri. africae	474
PV874525	Ri. africae	496
PV874526	Ri. africae	430
PV874527	Ri. africae	431
PV874528	Ri. africae	434
PV874529	Ri. africae	452
PV874530	Ri. africae	483
PV874531	Ri. africae	304
PV874532	Ri. africae	440
PV874533	Ri. africae	454
PV874534	Ri. africae	455
PV874535	Ri. africae	473
PV874536	Ri. africae	502
PV874537	Ri. africae	424
PV874538	Ri. africae	458
PV874539	Ri. africae	475
PV874540	Ri. africae	422
PV874541	Ri. africae	443
PV874542	Ri. africae	423
PV874543	Ri. africae	439
PV874544	Ri. africae	436
PV874545	Ri. africae	453
PV874546	Ri. africae	427
PV874547	Ri. africae	467
PV874548	Ri. africae	428
PV874549	Ri. africae	438
PV874550	Ri. africae	445
PV874551	Ri. africae	446
PV874552	Ri. africae	490
PV874553	Ri. africae	441
PV874554	Ri. africae	447
PV874555	Ri. africae	488
PV874556	Ri. aeschlimannii	283
PV874557	Ri. aeschlimannii	297
PV874558	Ri. aeschlimannii	289
PV874559	Ri. aeschlimannii	295
PV874560	Ri. aeschlimannii	296
PV874561	Ri. aeschlimannii	282
PV874562	Ri. africae	432
PV874563	Ri. africae	497
PV874564	Ri. africae	465
PV874565	Ri. tamurae/monacensis_like	307
