# Supplementary material for: Pathogen screening of Zambian ticks: new insights on the occurrence of tick-borne pathogens in the country
Source: Parasit Vectors. 2026 Apr 10;19:156. doi: 10.1186/s13071-026-07353-w (PMC13077834; doi:10.1186/s13071-026-07353-w)
Supplement: Supplementary file 2 — Supplementary Material 2. Table 2 [file 13071_2026_7353_MOESM2_ESM.xlsx]

## Sheet: Rickettsia
Table S2. Results of BLAST analyses of DNA sequences of different Rickettsia genes generated from tick species collected in Zambia between 2022 and 2023
Tick sample	Tick species	Host/source	Locality	Closest similarity in GenBank according to rickettsial genes (accession numbers in parentheses)
				rrs	gltA	ompB	sca4	23S-5S IGS
277	Hyalomma truncatum	cattle	Nkeyema	not succesful	not succesful	99.9% Ri. mongolotimonae (AF123715)	not succesful	90.85% Ri. sibirica (CP170627)*
282	Hyalomma rufipes	cattle	Nkeyema	not succesful	not succesful	100% Ri. aeschlimannii (OR687050)	not succesful	not done
283	Hyalomma rufipes	cattle	Nkeyema	not succesful	not succesful	100% Ri. aeschlimannii (OR687049)	not succesful	not done
289	Hyalomma truncatum	cattle	Nkeyema	100% Ri. aeschlimannii (ON721159)	not succesful	100% Ri. aeschlimannii (HM050278)	100% Ri. aeschlimannii (HM050275)	not done
295	Hyalomma rufipes	cattle	Nkeyema	not succesful	not succesful	100% Ri. aeschlimannii (OR687049)	not succesful	not done
296	Hyalomma rufipes	cattle	Nkeyema	not succesful	not succesful	100% Ri. aeschlimannii (ON721194)	not succesful	not done
297	Hyalomma rufipes	cattle	Nkeyema	not succesful	not succesful	100% Ri. aeschlimannii (ON721194)	not succesful	not done
302	Hyalomma rufipes	cattle	Nkeyema	100% Ri. africae (JF949782)	not succesful	100% Ri. africae (LC780906)	100% Ri. africae (AF151724)	not done
304	Amblyomma variegatum	cattle	Nkeyema	100% Ri. africae (JF949782)	100% Ri. africae (JN043505)	100% Ri. africae (LC780906)	100% Ri. africae ( AF151724)	not done
305	Amblyomma variegatum	cattle	Nkeyema	not succesful	not succesful	not succesful	not succesful	93.5% Ri. africae (MT250060)*
306	Amblyomma variegatum	cattle	Nkeyema	not succesful	not succesful	not succesful	89.4% Ri. africae (AF123706)*	not done
307	Amblyomma variegatum	cattle	Nkeyema	not succesful	not succesful	97.1% Ri. tamurae (CP113531)	not succesful	84.3% Ri. tamurae subsp. buchneri (CP113531)*
422	Amblyomma variegatum	cattle	Nkeyema	100% Ri. sibirica (CP170627)	100% Ri. africae (JN043505)	99.71% Ri. africae (LC780906)	100% Ri. africae (AF151724)	not done
423	Amblyomma variegatum	cattle	Nkeyema	100% Ri. africae (JF949782)	100% Ri. africae (JN043505)	99.29% Ri. africae (LC780906)	100% Ri. africae (AF151724)	not done
424	Amblyomma variegatum	cattle	Nkeyema	99.66% Ri. africae (OL411475)	100% Ri. africae (JN043505)	99.29% Ri. africae (LC780906)	not succesful	not done
425	Amblyomma variegatum	cattle	Nkeyema	100% Ri. africae (JF949782)	100% Ri. africae (JN043505)	100% Ri. africae (LC780906)	not succesful	not done
426	Amblyomma variegatum	cattle	Nkeyema	100% Ri. africae (JF949782)	100% Ri. africae (JN043505)	100% Ri. africae (LC780906)	not succesful	not done
427	Amblyomma variegatum	cattle	Nkeyema	100% Ri. africae (JF949782)	100% Ri. africae (JN043505)	100% Ri. africae (LC780906)	not succesful	not done
428	Rhipicephalus evertsi evertsi	cattle	Nkeyema	100% Ri. africae (OL411475)	100% Ri. africae (JN043505)	100% Ri. africae (LC780906)	not succesful	not done
429	Rhipicephalus appendiculatus	cattle	Nkeyema	100% Ri. africae (JF949782)	100% Ri. africae (JN043505)	100% Ri. africae (LC780906)	100% Ri. africae (AF151724)	not done
430	Rhipicephalus appendiculatus	cattle	Nkeyema	100% Ri. africae (JF949782)	100% Ri. africae (JN043505)	100% Ri. africae (LC780906)	100% Ri. africae (AF151724)	not done
431	Rhipicephalus appendiculatus	cattle	Nkeyema	100% Ri. africae (JF949782)	100% Ri. africae (JN043505)	not succesful	100% Ri. africae (AF151724)	not done
432	Rhipicephalus appendiculatus	cattle	Nkeyema	100% Ri. africae (JF949782)	100% Ri. africae (JN043505)	100% Ri. africae (LC780906)	not succesful	not done
433	Rhipicephalus appendiculatus	cattle	Nkeyema	100% Ri. africae (JF949782)	100% Ri. africae (JN043505)	100% Ri. africae (LC780906)	not succesful	not done
434	Rhipicephalus appendiculatus	cattle	Nkeyema	100% Ri. africae (JF949782)	100% Ri. africae (JN043505)	100% Ri. africae (LC780906)	not succesful	not done
436	Rhipicephalus appendiculatus	cattle	Nkeyema	100% Ri. africae (JF949782)	100% Ri. africae (JN043505)	100% Ri. africae (LC780906)	not succesful	not done
437	Rhipicephalus appendiculatus	cattle	Nkeyema	100% Ri. africae (JF949782)	100% Ri. africae (JN043505)	100% Ri. africae (LC780906)	100% Ri. africae (AF151724)	not done
438	Rhipicephalus appendiculatus	cattle	Nkeyema	100% Ri. africae (JF949782)	100% Ri. africae (JN043505)	100% Ri. africae (LC780906)	not succesful	not done
439	Rhipicephalus appendiculatus	cattle	Nkeyema	100% Ri. africae (JF949782)	100% Ri. africae (JN043505)	100% Ri. africae (LC780906)	not succesful	not done
440	Rhipicephalus appendiculatus	cattle	Nkeyema	100% Ri. africae (JF949782)	100% Ri. africae (JN043505)	100% Ri. africae (LC780906)	not succesful	not done
441	Rhipicephalus appendiculatus	cattle	Nkeyema	100% Ri. africae (JF949782)	100% Ri. africae (JN043505)	100% Ri. africae (LC780906)	not succesful	not done
443	Rhipicephalus appendiculatus	cattle	Nkeyema	100% Ri. africae (JF949782)	100% Ri. africae (JN043505)	100% Ri. africae (LC780906)	100% Ri. africae (AF151724)	not done
445	Rhipicephalus appendiculatus	cattle	Nkeyema	100% Ri. africae (JF949782)	100% Ri. africae (JN043505)	100% Ri. africae (LC780906)	not succesful	not done
446	Rhipicephalus appendiculatus	cattle	Nkeyema	100% Ri. africae (JF949782)	100% Ri. africae (JN043505)	100% Ri. africae (LC780906)	not succesful	not done
447	Rhipicephalus appendiculatus	cattle	Nkeyema	100% Ri. africae (JF949782)	100% Ri. africae (JN043505)	100% Ri. africae (LC780906)	not succesful	not done
448	Rhipicephalus appendiculatus	cattle	Nkeyema	100% Ri. africae (JF949782)	100% Ri. africae (JN043505)	100% Ri. africae (LC780906)	not succesful	not done
449	Rhipicephalus appendiculatus	cattle	Nkeyema	100% Ri. africae (JF949782)	100% Ri. africae (JN043505)	100% Ri. africae (LC780906)	100% Ri. africae (AF151724)	not done
450	Rhipicephalus appendiculatus	cattle	Nkeyema	100% Ri. africae (JF949782)	100% Ri. africae (JN043505)	100% Ri. africae (LC780906)	100% Ri. africae (AF151724)	not done
451	Rhipicephalus appendiculatus	cattle	Nkeyema	100% Ri. africae (JF949782)	100% Ri. africae (JN043505)	100% Ri. africae (LC780906)	100% Ri. africae (AF151724)	not done
452	Rhipicephalus appendiculatus	cattle	Nkeyema	100% Ri. africae (JF949782)	100% Ri. africae (JN043505)	100% Ri. africae (LC780906)	100% Ri. africae (AF151724)	not done
453	Rhipicephalus appendiculatus	cattle	Nkeyema	100% Ri. africae (JF949782)	100% Ri. africae (JN043505)	100% Ri. africae (LC780906)	not succesful	not done
454	Rhipicephalus appendiculatus	cattle	Nkeyema	100% Ri. africae (JF949782)	100% Ri. africae (JN043505)	100% Ri. africae (LC780906)	not succesful	not done
455	Rhipicephalus appendiculatus	cattle	Nkeyema	100% Ri. africae (JF949782)	100% Ri. africae (JN043505)	100% Ri. africae (LC780906)	100% Ri. africae (AF151724)	not done
456	Rhipicephalus appendiculatus	cattle	Nkeyema	100% Ri. africae (JF949782)	100% Ri. africae (JN043505)	100% Ri. africae (LC780906)	100% Ri. africae (AF151724)	not done
457	Rhipicephalus appendiculatus	cattle	Nkeyema	100% Ri. africae (JF949782)	100% Ri. africae (JN043505)	100% Ri. africae (LC780906)	100% Ri. africae (AF151724)	not done
458	Rhipicephalus appendiculatus	cattle	Nkeyema	100% Ri. africae (JF949782)	100% Ri. africae (JN043505)	100% Ri. africae (LC780906)	100% Ri. africae (AF151724)	not done
459	Rhipicephalus appendiculatus	cattle	Nkeyema	100% Ri. africae (JF949782)	100% Ri. africae (JN043505)	100% Ri. africae (LC780906)	not succesful	not done
460	Rhipicephalus appendiculatus	cattle	Nkeyema	100% Ri. africae (JF949782)	not succesful	100% Ri. africae (LC780906)	not succesful	not done
461	Rhipicephalus appendiculatus	cattle	Nkeyema	100% Ri. africae (JF949782)	100% Ri. africae (JN043505)	100% Ri. africae (LC780906)	not succesful	not done
462	Rhipicephalus appendiculatus	cattle	Nkeyema	100% Ri. africae (JF949782)	100% Ri. africae (JN043505)	100% Ri. africae (LC780906)	not succesful	not done
464	Rhipicephalus appendiculatus	cattle	Nkeyema	100% Ri. africae (JF949782)	not succesful	not succesful	not succesful	not done
465	Rhipicephalus appendiculatus	cattle	Nkeyema	100% Ri. africae (JF949782)	100% Ri. africae (JN043505)	100% Ri. africae (LC780906)	100% Ri. africae (AF151724)	not done
467	Rhipicephalus appendiculatus	cattle	Nkeyema	100% Ri. africae (JF949782)	100% Ri. africae (JN043505)	100% Ri. africae (LC780906)	not succesful	not done
468	Rhipicephalus appendiculatus	cattle	Nkeyema	100% Ri. africae (JF949782)	not succesful	100% Ri. africae (LC780906)	not succesful	not done
469	Rhipicephalus appendiculatus	cattle	Nkeyema	100% Ri. africae (JF949782)	100% Ri. africae (JN043505)	100% Ri. africae (LC780906)	not succesful	not done
472	Rhipicephalus appendiculatus	cattle	Nkeyema	100% Ri. africae (JF949782)	100% Ri. africae (JN043505)	100% Ri. africae (LC780906)	100% Ri. africae (AF151724)	not done
473	Rhipicephalus microplus	cattle	Nkeyema	100% Ri. africae (JF949782)	100% Ri. africae (JN043505)	100% Ri. africae (LC780906)	not succesful	not done
474	Rhipicephalus microplus	cattle	Nkeyema	100% Ri. africae (JF949782)	100% Ri. africae (JN043505)	100% Ri. africae (LC780906)	not succesful	not done
475	Rhipicephalus microplus	cattle	Nkeyema	100% Ri. africae (JF949782)	100% Ri. africae (JN043505)	100% Ri. africae (LC780906)	not succesful	not done
483	Rhipicephalus microplus	cattle	Nkeyema	100% Ri. africae (JF949782)	not succesful	100% Ri. africae (LC780906)	not succesful	not done
488	Rhipicephalus microplus	cattle	Nkeyema	100% Ri. africae (JF949782)	100% Ri. africae (JN043505)	100% Ri. africae (LC780906)	not succesful	not done
490	Rhipicephalus microplus	cattle	Nkeyema	100% Ri. africae (JF949782)	100% Ri. africae (JN043505)	100% Ri. africae (LC780906)	not succesful	not done
496	Rhipicephalus microplus	cattle	Nkeyema	100% Ri. africae (JF949782)	100% Ri. africae (JN043505)	100% Ri. africae (LC780906)	not succesful	not done
497	Rhipicephalus microplus	cattle	Nkeyema	100% Ri. africae (JF949782)	100% Ri. africae (JN043505)	100% Ri. africae (LC780906)	not succesful	not done
502	Rhipicephalus microplus	cattle	Nkeyema	100% Ri. africae (JF949782)	100% Ri. africae (JN043505)	100% Ri. africae (LC780906)	not succesful	not done
	* poor sequencing quality

## Sheet: Ehrlichia
Table S1. Results of BLAST analyses of DNA sequences of different Ehrlichia genes generated from tick species collected in Zambia between 2022 and 2023
Tick sample	Tick species	Host/source	Locality	Closest similarity in GenBank according to Anaplasma genes (accession numbers in parentheses)
				rrs (16S) Weisburg et al.
169	Rhipicephalus appendiculatus	environment/flagging	Lusaka area	98.5% E. chaffeensis (CP007478)
423	Amblyomma variegatum	Bos taurus (cattle)	Nkeyema	100% E. ruminantium (AF069758)
425	Amblyomma variegatum	Bos taurus (cattle)	Nkeyema	99.9% E. ruminantium (AF069758)
432	Rhipicephalus appendiculatus	Bos taurus (cattle)	Nkeyema	100% E. ruminantium (AF069758)
434	Rhipicephalus appendiculatus	Bos taurus (cattle)	Nkeyema	100% E. ruminantium (AF069758)
438	Rhipicephalus appendiculatus	Bos taurus (cattle)	Nkeyema	100% E. ruminantium (AF069758)
440	Rhipicephalus appendiculatus	Bos taurus (cattle)	Nkeyema	99.8% E. ruminantium (AF069758)
441	Rhipicephalus appendiculatus	Bos taurus (cattle)	Nkeyema	100% E. ruminantium (AF069758)
448	Rhipicephalus appendiculatus	Bos taurus (cattle)	Nkeyema	100% E. ruminantium (AF069758)
455	Rhipicephalus appendiculatus	Bos taurus (cattle)	Nkeyema	100% E. ruminantium (AF069758)
462	Rhipicephalus appendiculatus	Bos taurus (cattle)	Nkeyema	99.8% E. ruminantium (AF069758)
469	Rhipicephalus appendiculatus	Bos taurus (cattle)	Nkeyema	100% E. ruminantium (AF069758)
562	Rhipicephalus microplus	Bos taurus (cattle)	Nkeyema	100% E. ruminantium (AF069758)
>502_R_africae_Zam	Zambia	Rhipicephalus microplus	outer membrane protein B (ompB) gene, partial cds; tick collected from cattle	2023

## Sheet: Anaplasma
Table S1. Results of BLAST analyses of DNA sequences of different Anaplasma genes generated from tick species collected in Zambia between 2022 and 2023
Tick sample	Tick species	Host/source	Locality	Closest similarity in GenBank according to Anaplasma genes (accession numbers in parentheses)
				rrs (16S) Weisburg et al.	rrs (16S) Parola et al.
212	Amblyomma nuttalli	Stigmochelys pardalis	Lusaka area	96.6% A. phagocytophylum (KF293671)	98.11% Anaplasma sp. (FN390879)
231	Rhipicephalus evertsi evertsi	Syncerus caffer	Kabwe area	99.7% Anaplasma sp Ree16 /A. bovis (FJ155997)	not done
235	Rhipicephalus evertsi evertsi	Syncerus caffer	Kabwe area	100% A. marginale (LC705264)	not done
236	Rhipicephalus appendiculatus	Syncerus caffer	Kabwe area	100% A. marginale (LC705264)	not done
237	Rhipicephalus appendiculatus	Syncerus caffer	Kabwe area	100% A. marginale (OL660543)	not done
244	Rhipicephalus sculptus	Syncerus caffer	Kabwe area	99.8% A. marginale (LC705264)	not done
